# Supplementary material for: Lipid Profiles of Urinary Extracellular Vesicles Released during the Inactive and Active Phases of Aged Male Mice with Spontaneous Hypertension
Source: Int J Mol Sci. 2022 Dec 6;23(23):15397. doi: 10.3390/ijms232315397 (PMC9739303; doi:10.3390/ijms232315397)
Supplement: Supplementary file 1 [file ijms-23-15397-s001.zip]

Archive with 1 entries (1 files):
- ijms-1963408-supplementary.pdf
